# Supplementary material for: Lipopolysaccharide-Induced Loss of Cultured Rat Myenteric Neurons - Role of AMP-Activated Protein Kinase
Source: PLoS One. 2014 Dec 2;9(12):e114044. doi: 10.1371/journal.pone.0114044 (PMC4252081; doi:10.1371/journal.pone.0114044)
Supplement: Dataset S1 — Neuronal survival of control and relative VIP-IR data. (XLSX) [file pone.0114044.s001.xlsx]

## Sheet: Neuronal survival
control	0.2 LPS	2 LPS	20 LPS	0.1 5Z7OX	1 5Z7OX	10 5Z7OX	0.3 CC	3 CC	10 CC	30 CC	2 LPS + 1 5Z7OXO	20 LPS + 1 5Z7OXO	2 LPS + 10 CC	20 LPS + 10 CC	0.1 AICAR	1 AICAR	3 AICAR	0.01 A-76	0.1 A-76	0.3 A-76	0.001 met	0.01 met	0.1 met	1 met	1 AICAR + 10 CC	0.1 met + 10 CC	0.3 A-76 + 10CC	1AICAR + 1 5Z7OX	0.1 met + 1 7Z7OX
100	91	70	20	109	88	116	110	112	98	31	84	75	120	72	54	71	9	76	46	30	60	73	71	69	93	91	52	85	72
100	86	78	60	151	126	152	138	217	146	45	72	116	119	92	100	68	30	101	63	61	75	75	68	55	88	107	28	67	61
100	88	36	77	118	107	129	98	130	89	32	100	100	98	120	39	83	52	107	79	36	103	74	105	70	87	114	34	56	64
100		53	65	106	85	105	69	114	79	81	102	100	103	110	77	71	64	100	105	73	91	58	73	70	63	100		58	69
100		68	62	112	98	101	124	113	67	67		84	170	97	78	77		104	90	60	95	76	78	75	106	108		56	69
100		85	77	83	108	79		96	74	55		90	82	141	67	40		77	99	23	74	88	85		130	109		62	73
100		105	67	87	92	79		102	87	42		106		153	93	27		113	76	55		90	75					63	78
100		85	79	97	91	99		130	129			115		82	92	16		51	41	53		74	74					50	86
100		55	58	97	116	120		136	102			96			91	24		93	87	49			63					54	87
100		44	62	130	111	113		92	110			123			74	31		62	66	50			67					70	75
100		44	60	85	109	85		128	81			102			92	51		103	58	57			67						72
100		69	13	114	108	126		85	88			133				46													64
100		39	28	77	96	114		99	106							35													93
100			67	86	99	87		127	100							48													64
100			51	90	123	97		136	136							49
100			61	85	112			106	109							52
100			62		110			109	85							51
100			68		92			131	98							50
100			85					104	85							44
100			85					85								29
100			60													50
100			62													40
100			60													45
100			58													38
100			56
100			45
100			32
100			69
100			65
100			52
100
100
100
100
100
100
100
100
100
100
100
100
100
100
100
100
100
100
100
100
100
100
100
100
100
100
100
100
100
100
100
100
100
100
100
100
100
100
100
100
100
100
100
100
100
100
100
100
100
100
100
100
100
100
100
100
100
100
100
100
100
100
100
100
100
100
100
100
100

## Sheet: VIP-IR
control	0.2 LPS	2 LPS	20 LPS	0.1 5Z7OX	1 5Z7OX	10 5Z7OX	0.3 CC	3 CC	10 CC	30 CC	2 LPS + 1 5Z7OXO	20 LPS + 1 5Z7OXO	2 LPS + 10 CC	20 LPS + 10 CC	1 AICAR	0.01 A-76	0.1 A-76	0.3 A-76	0.001 met	0.01 met	0.1 met	1 AICAR + 10 CC	0.1 met + 10 CC	0.3 A-76 + 10CC	1AICAR + 1 5Z7OX	0.1 met + 1 7Z7OX
17	7	19	20	22	26	26	16	13	18	16	19	25	18	12	33	9	10	17	16	16	13	24	10	25	23	9
15	26	16	22	23	25	15	23	13	11	11	28	31	12	13	35	6	7	8	16	12	17	12	7	10	31	21
20	17	22	43	17	15	14	22	20	14	4	22	21	18	16	40	6	12	20	13	15	14	14	14	10	38	23
20		15	21	17	26	10	14	21	7	31	15	16	7	13	47	8	9	19	10	27	18	13	11	3	22	21
20		12	43	13	10	9	13	15	31	18	12	16	13	23	42	10	10	12	21	11	27	14	7		18	17
13		23	33	8	11	15		23	32	5	23	18	12	14	50	10	20	6		28	27		5		36	22
15		16	24	10	11	17		22	13		16	11		19	42	15	16	17		17	18		15		39	20
20		20	28	15	7	16		30	20			8		17	40	14	6	22		27	14		18		39
21		15	43	19	7	15		13	11			15		13	46	16	13	14		20			12
21		21	28	8	16			13	26			13		18	44		23	13		11			15
30			33		27			18	11					18	46		15	15		20			4
33			18		22			17							32								8
10			11		16			8							44
7			15		24			5							40
10			18		26			18							20
8			32		26			8
5			13		25			13
8			26		15			10
5			15		26			6
6			13		10			10
9			22		11			13
17			20		11			15
13					7
18					7
6					16
12
22
20
16
13
12
18
11
7
5
7
18
8
12
25
15
18
12
14
19
23
17
18
